# Supplementary material for: Immunoendocrine Profiles in Neurocysticercosis Patients: A Case-Control Study in Honduras
Source: Trop Med Infect Dis. 2026 Feb 12;11(2):51. doi: 10.3390/tropicalmed11020051 (PMC12944953; doi:10.3390/tropicalmed11020051)
Supplement: Supplementary file 1 [file tropicalmed-11-00051-s001.zip]

Archive with 1 entries (1 files):
- tropicalmed-4004353-supplementary.pdf
